# Supplementary material for: A Self-Assembling Amphiphilic Peptide Dendrimer-Based Drug Delivery System for Cancer Therapy
Source: Pharmaceutics. 2021 Jul 17;13(7):1092. doi: 10.3390/pharmaceutics13071092 (PMC8309127; doi:10.3390/pharmaceutics13071092)
Supplement: Supplementary file 1 [file pharmaceutics-13-01092-s001.zip]

Archive with 1 entries (1 files):
- pharmaceutics-1285968-supplementary.pdf
